# Supplementary material for: Different supplements improve insulin resistance, hormonal functions, and oxidative stress on overweight and obese women with polycystic ovary syndrome: a systematic review and meta-analysis
Source: Front Endocrinol (Lausanne). 2024 Dec 11;15:1464959. doi: 10.3389/fendo.2024.1464959 (PMC11668966; doi:10.3389/fendo.2024.1464959)
Supplement: Supplementary file 1 [file DataSheet1.xlsx]

## Sheet: data
权限	#	检索式	数据库	检索结果	运行日期
- WOS.IC: 1993 to 2024 - WOS.CCR: 1985 to 2024 - WOS.SCI: 1900 to 2024 - WOS.AHCI: 1975 to 2024 - WOS.BHCI: 2005 to 2024 - WOS.BSCI: 2005 to 2024 - WOS.ESCI: 2019 to 2024 - WOS.ISTP: 1990 to 2024 - WOS.SSCI: 1900 to 2024 - WOS.ISSHP: 1990 to 2024	1	TS=(Polycystic Ovary Syndrome) OR TS=(Ovary Syndrome, Polycystic) OR TS=(Syndrome, Polycystic Ovary) OR TS=(Stein-Leventhal Syndrome) OR TS=(Stein Leventhal Syndrome) OR TS=(Syndrome, Stein-Leventhal) OR TS=(Sclerocystic Ovarian Degeneration) OR TS=(Ovarian Degeneration, Sclerocystic) OR TS=(Sclerocystic Ovary Syndrome) OR TS=(Polycystic Ovarian Syndrome) OR TS=(Ovarian Syndrome, Polycystic) OR T…	Web of Science 核心合集	27152	Mon Apr 15 2024 18:09:46 GMT+0800 (中国标准时间)
- WOS.IC: 1993 to 2024 - WOS.CCR: 1985 to 2024 - WOS.SCI: 1900 to 2024 - WOS.AHCI: 1975 to 2024 - WOS.BHCI: 2005 to 2024 - WOS.BSCI: 2005 to 2024 - WOS.ESCI: 2019 to 2024 - WOS.ISTP: 1990 to 2024 - WOS.SSCI: 1900 to 2024 - WOS.ISSHP: 1990 to 2024	2	TS=(Overweight) OR TS=(Obesity)	Web of Science 核心合集	504185	Mon Apr 15 2024 18:10:52 GMT+0800 (中国标准时间)
- WOS.IC: 1993 to 2024 - WOS.CCR: 1985 to 2024 - WOS.SCI: 1900 to 2024 - WOS.AHCI: 1975 to 2024 - WOS.BHCI: 2005 to 2024 - WOS.BSCI: 2005 to 2024 - WOS.ESCI: 2019 to 2024 - WOS.ISTP: 1990 to 2024 - WOS.SSCI: 1900 to 2024 - WOS.ISSHP: 1990 to 2024	3	TS=(Dietary Supplements) OR TS=(Dietary Supplement) OR TS=(Supplements, Dietary) OR TS=(Dietary Supplementations) OR TS=(Supplementations, Dietary) OR TS=(Food Supplementations) OR TS=(Food Supplements) OR TS=(Food Supplement) OR TS=(Supplement, Food) OR TS=(Supplements, Food) OR TS=(Nutraceuticals) OR TS=(Nutraceutical) OR TS=(Nutriceuticals) OR TS=(Nutriceutical) OR TS=(Neutraceuticals) OR TS=(…	Web of Science 核心合集	554465	Mon Apr 15 2024 18:16:02 GMT+0800 (中国标准时间)
- WOS.IC: 1993 to 2024 - WOS.CCR: 1985 to 2024 - WOS.SCI: 1900 to 2024 - WOS.AHCI: 1975 to 2024 - WOS.BHCI: 2005 to 2024 - WOS.BSCI: 2005 to 2024 - WOS.ESCI: 2019 to 2024 - WOS.ISTP: 1990 to 2024 - WOS.SSCI: 1900 to 2024 - WOS.ISSHP: 1990 to 2024	4	#3 AND #2 AND #1	Web of Science 核心合集	344	Mon Apr 15 2024 18:16:16 GMT+0800 (中国标准时间)
