# Supplementary material for: Different supplements improve insulin resistance, hormonal functions, and oxidative stress on overweight and obese women with polycystic ovary syndrome: a systematic review and meta-analysis
Source: Front Endocrinol (Lausanne). 2024 Dec 11;15:1464959. doi: 10.3389/fendo.2024.1464959 (PMC11668966; doi:10.3389/fendo.2024.1464959)
Supplement: Supplementary file 2 [file DataSheet2.csv]

Search number	Query	Sort By	Filters	Search Details	Results	Time
10	(((Polycystic Ovary Syndrome[MeSH Terms]) OR (((((((((((((((Polycystic Ovary Syndrome[Title/Abstract]) OR (Ovary Syndrome, Polycystic[Title/Abstract])) OR (Syndrome, Polycystic Ovary[Title/Abstract])) OR (Stein-Leventhal Syndrome[Title/Abstract])) OR (Stein Leventhal Syndrome[Title/Abstract])) OR (Syndrome, Stein-Leventhal[Title/Abstract])) OR (Sclerocystic Ovarian Degeneration[Title/Abstract])) …			("polycystic ovary syndrome"[MeSH Terms] OR ("polycystic ovary syndrome"[Title/Abstract] OR "ovary syndrome polycystic"[Title/Abstract] OR "syndrome polycystic ovary"[Title/Abstract] OR "stein leventhal syndrome"[Title/Abstract] OR "stein leventhal syndrome"[Title/Abstract] OR "syndrome stein leventhal"[Title/Abstract] OR "sclerocystic ovarian degeneration"[Title/Abstract] OR ((("Ovarian"[All Fie…	136	05:02:50
9	(Dietary Supplements[MeSH Terms]) OR ((((((((((((((((((((((Dietary Supplements[Title/Abstract]) OR (Dietary Supplement[Title/Abstract])) OR (Supplements, Dietary[Title/Abstract])) OR (Dietary Supplementations[Title/Abstract])) OR (Supplementations, Dietary[Title/Abstract])) OR (Food Supplementations[Title/Abstract])) OR (Food Supplements[Title/Abstract])) OR (Food Supplement[Title/Abstract])) OR …			"dietary supplements"[MeSH Terms] OR ("dietary supplements"[Title/Abstract] OR "dietary supplement"[Title/Abstract] OR "supplements dietary"[Title/Abstract] OR "dietary supplementations"[Title/Abstract] OR "supplementations dietary"[Title/Abstract] OR "food supplementations"[Title/Abstract] OR "food supplements"[Title/Abstract] OR "food supplement"[Title/Abstract] OR "supplement food"[Title/Abstr…	291,102	05:02:12
8	(((((((((((((((((((((Dietary Supplements[Title/Abstract]) OR (Dietary Supplement[Title/Abstract])) OR (Supplements, Dietary[Title/Abstract])) OR (Dietary Supplementations[Title/Abstract])) OR (Supplementations, Dietary[Title/Abstract])) OR (Food Supplementations[Title/Abstract])) OR (Food Supplements[Title/Abstract])) OR (Food Supplement[Title/Abstract])) OR (Supplement, Food[Title/Abstract])) OR…			"dietary supplements"[Title/Abstract] OR "dietary supplement"[Title/Abstract] OR "supplements dietary"[Title/Abstract] OR "dietary supplementations"[Title/Abstract] OR "supplementations dietary"[Title/Abstract] OR "food supplementations"[Title/Abstract] OR "food supplements"[Title/Abstract] OR "food supplement"[Title/Abstract] OR "supplement food"[Title/Abstract] OR "supplements food"[Title/Abstr…	246,410	05:01:53
7	Dietary Supplements[MeSH Terms]			"dietary supplements"[MeSH Terms]	104,816	04:59:10
6	((Overweight[MeSH Terms]) OR (Obesity[MeSH Terms])) OR ((Overweight[Title/Abstract]) OR (Obesity[Title/Abstract]))			"Overweight"[MeSH Terms] OR "Obesity"[MeSH Terms] OR "Overweight"[Title/Abstract] OR "Obesity"[Title/Abstract]	450,366	04:58:35
5	(Overweight[Title/Abstract]) OR (Obesity[Title/Abstract])			"Overweight"[Title/Abstract] OR "Obesity"[Title/Abstract]	374,692	04:58:25
4	(Overweight[MeSH Terms]) OR (Obesity[MeSH Terms])			"overweight"[MeSH Terms] OR "obesity"[MeSH Terms]	281,645	04:57:22
3	(Polycystic Ovary Syndrome[MeSH Terms]) OR (((((((((((((((Polycystic Ovary Syndrome[Title/Abstract]) OR (Ovary Syndrome, Polycystic[Title/Abstract])) OR (Syndrome, Polycystic Ovary[Title/Abstract])) OR (Stein-Leventhal Syndrome[Title/Abstract])) OR (Stein Leventhal Syndrome[Title/Abstract])) OR (Syndrome, Stein-Leventhal[Title/Abstract])) OR (Sclerocystic Ovarian Degeneration[Title/Abstract])) OR…			"polycystic ovary syndrome"[MeSH Terms] OR ("polycystic ovary syndrome"[Title/Abstract] OR "ovary syndrome polycystic"[Title/Abstract] OR "syndrome polycystic ovary"[Title/Abstract] OR "stein leventhal syndrome"[Title/Abstract] OR "stein leventhal syndrome"[Title/Abstract] OR "syndrome stein leventhal"[Title/Abstract] OR "sclerocystic ovarian degeneration"[Title/Abstract] OR ((("Ovarian"[All Fiel…	24,658	04:56:47
2	((((((((((((((Polycystic Ovary Syndrome[Title/Abstract]) OR (Ovary Syndrome, Polycystic[Title/Abstract])) OR (Syndrome, Polycystic Ovary[Title/Abstract])) OR (Stein-Leventhal Syndrome[Title/Abstract])) OR (Stein Leventhal Syndrome[Title/Abstract])) OR (Syndrome, Stein-Leventhal[Title/Abstract])) OR (Sclerocystic Ovarian Degeneration[Title/Abstract])) OR (Ovarian Degeneration, Sclerocystic[Title/A…			"polycystic ovary syndrome"[Title/Abstract] OR "ovary syndrome polycystic"[Title/Abstract] OR "syndrome polycystic ovary"[Title/Abstract] OR "stein leventhal syndrome"[Title/Abstract] OR "stein leventhal syndrome"[Title/Abstract] OR "syndrome stein leventhal"[Title/Abstract] OR "sclerocystic ovarian degeneration"[Title/Abstract] OR ((("Ovarian"[All Fields] OR "ovarians"[All Fields]) AND ("degener…	21,465	04:56:32
1	Polycystic Ovary Syndrome[MeSH Terms]			"polycystic ovary syndrome"[MeSH Terms]	18,704	03:32:18
