# Supplementary material for: Different supplements improve insulin resistance, hormonal functions, and oxidative stress on overweight and obese women with polycystic ovary syndrome: a systematic review and meta-analysis
Source: Front Endocrinol (Lausanne). 2024 Dec 11;15:1464959. doi: 10.3389/fendo.2024.1464959 (PMC11668966; doi:10.3389/fendo.2024.1464959)
Supplement: Supplementary file 3 [file DataSheet3.csv]

No.	Query	Results	Date
#46	#17 AND #21 AND #45	320	15 Apr 2024
#45	#22 OR #23 OR #24 OR #25 OR #26 OR #27 OR #28 OR #29 OR #30 OR #31 OR #32 OR #33 OR #34 OR #35 OR #36 OR #37 OR #38 OR #39 OR #40 OR #41 OR #42 OR #43 OR #44	325352	15 Apr 2024
#44	'supplement':ab,ti	100311	15 Apr 2024
#43	'supplementation':ab,ti	208934	15 Apr 2024
#42	'supplements, herba':ab,ti	0	15 Apr 2024
#41	'supplement, herbal':ab,ti	12	15 Apr 2024
#40	'herbal supplement':ab,ti	764	15 Apr 2024
#39	'herbal supplements':ab,ti	1521	15 Apr 2024
#38	'neutraceutical':ab,ti	216	15 Apr 2024
#37	'neutraceuticals':ab,ti	170	15 Apr 2024
#36	'nutriceutical':ab,ti	125	15 Apr 2024
#35	'nutriceuticals':ab,ti	150	15 Apr 2024
#34	'nutraceutical':ab,ti	9157	15 Apr 2024
#33	'nutraceuticals':ab,ti	6483	15 Apr 2024
#32	'supplements, food':ab,ti	82	15 Apr 2024
#31	'supplement, food':ab,ti	62	15 Apr 2024
#30	'food supplement':ab,ti	2647	15 Apr 2024
#29	'food supplements':ab,ti	3632	15 Apr 2024
#28	'food supplementations':ab,ti	11	15 Apr 2024
#27	'supplementations, dietary':ab,ti	4	15 Apr 2024
#26	'dietary supplementations':ab,ti	143	15 Apr 2024
#25	'supplements, dietary':ab,ti	144	15 Apr 2024
#24	'dietary supplement':ab,ti	9230	15 Apr 2024
#23	'dietary supplements':ab,ti	13507	15 Apr 2024
#22	'dietary supplement'/exp	25278	15 Apr 2024
#21	#18 OR #19 OR #20	794957	15 Apr 2024
#20	'obesity':ab,ti	475786	15 Apr 2024
#19	'overweight':ab,ti	138090	15 Apr 2024
#18	'obesity'/exp	703275	15 Apr 2024
#17	#1 OR #2 OR #3 OR #4 OR #5 OR #6 OR #7 OR #8 OR #9 OR #10 OR #11 OR #12 OR #13 OR #14 OR #15 OR #16	41944	15 Apr 2024
#16	'sclerocystic ovary':ab,ti	44	15 Apr 2024
#15	'ovary, sclerocystic':ab,ti	1	15 Apr 2024
#14	'sclerocystic ovaries':ab,ti	45	15 Apr 2024
#13	'polycystic ovary syndrome 1':ab,ti	20	15 Apr 2024
#12	'ovarian syndrome, polycystic':ab,ti	5	15 Apr 2024
#11	'polycystic ovarian syndrome':ab,ti	6411	15 Apr 2024
#10	'sclerocystic ovary syndrome':ab,ti	35	15 Apr 2024
#9	'ovarian degeneration, sclerocystic':ab,ti	0	15 Apr 2024
#8	'sclerocystic ovarian degeneration':ab,ti	2	15 Apr 2024
#7	'syndrome, stein-leventhal':ab,ti	14	15 Apr 2024
#6	'stein leventhal syndrome':ab,ti	643	15 Apr 2024
#5	'stein-leventhal syndrome':ab,ti	644	15 Apr 2024
#4	'syndrome, polycystic ovary':ab,ti	61	15 Apr 2024
#3	'polycystic ovary syndrome':ab,ti	24044	15 Apr 2024
#2	'ovary syndrome, polycystic':ab,ti	17	15 Apr 2024
#1	'ovary polycystic disease'/exp	39333	15 Apr 2024
