# Supplementary material for: Different supplements improve insulin resistance, hormonal functions, and oxidative stress on overweight and obese women with polycystic ovary syndrome: a systematic review and meta-analysis
Source: Front Endocrinol (Lausanne). 2024 Dec 11;15:1464959. doi: 10.3389/fendo.2024.1464959 (PMC11668966; doi:10.3389/fendo.2024.1464959)
Supplement: Supplementary file 4 [file DataSheet4.csv]

Column1	Column2	Column3
Search Name:
Date Run:	15/04/2024 18:55:50
Comment:
ID	Search	Hits
#1	MeSH descriptor: [Polycystic Ovary Syndrome] explode all trees	2136
#2	(Polycystic Ovary Syndrome):ti,ab,kw OR (Ovary Syndrome, Polycystic):ti,ab,kw OR (Syndrome, Polycystic Ovary):ti,ab,kw OR (Stein-Leventhal Syndrome):ti,ab,kw OR (Stein Leventhal Syndrome):ti,ab,kw	4458
#3	(Syndrome, Stein-Leventhal):ti,ab,kw OR (Sclerocystic Ovarian Degeneration):ti,ab,kw OR (Ovarian Degeneration, Sclerocystic):ti,ab,kw OR (Sclerocystic Ovary Syndrome):ti,ab,kw OR (Polycystic Ovarian Syndrome):ti,ab,kw	2286
#4	(Ovarian Syndrome, Polycystic):ti,ab,kw OR (Polycystic Ovary Syndrome 1):ti,ab,kw OR (Sclerocystic Ovaries):ti,ab,kw OR (Ovary, Sclerocystic):ti,ab,kw OR (Sclerocystic Ovary):ti,ab,kw	3578
#5	#1 or #2 or #3 or #4	4916
#6	MeSH descriptor: [Overweight] explode all trees	24883
#7	MeSH descriptor: [Obesity] explode all trees	21236
#8	(Overweight):ti,ab,kw OR (Obesity):ti,ab,kw	55605
#9	#6 or #7 or #8	55713
#10	MeSH descriptor: [Dietary Supplements] explode all trees	19937
#11	(Dietary Supplements):ti,ab,kw OR (Dietary Supplement):ti,ab,kw OR (Supplements, Dietary):ti,ab,kw OR (Dietary Supplementations):ti,ab,kw OR (Supplementations, Dietary):ti,ab,kw	23820
#12	(Food Supplementations):ti,ab,kw OR (Food Supplements):ti,ab,kw OR (Food Supplement):ti,ab,kw OR (Supplement, Food):ti,ab,kw OR (Supplements, Food):ti,ab,kw	6168
#13	(Nutraceuticals):ti,ab,kw OR (Nutraceutical):ti,ab,kw OR (Nutriceuticals):ti,ab,kw OR (Nutriceutical):ti,ab,kw OR (Neutraceuticals):ti,ab,kw	995
#14	(Neutraceutical):ti,ab,kw OR (Herbal Supplements):ti,ab,kw OR (Herbal Supplement):ti,ab,kw OR (Supplement, Herbal):ti,ab,kw OR (Supplements, Herba):ti,ab,kw	836
#15	(supplementation):ti,ab,kw OR (supplement):ti,ab,kw	63528
#16	#10 or #11 or #12 or #13 or #14 or #15	70402
#17	#5 and #9 and #16	136
